# Supplementary material for: Host casein kinase 1-mediated phosphorylation modulates phase separation of a rhabdovirus phosphoprotein and virus infection
Source: eLife. 2022 Feb 22;11:e74884. doi: 10.7554/eLife.74884 (PMC8887900; doi:10.7554/eLife.74884)
Supplement: Figure 4—source data 1. [file elife-74884-fig4-data1.zip]

Archive with 6 entries (5 files):
- Figure 4-source datas/Figure 4-source datas 3.tif
- Figure 4-source datas/Figure 4C-source data 1.xlsx
- Figure 4-source datas/Figure 4D-source data 2.xlsx
- Figure 4-source datas/~$Figure 4C-source data 1.xlsx
- Figure 4-source datas/~$Figure 4D-source data 2.xlsx
- Figure 4-source datas/
