# Supplementary material for: Host casein kinase 1-mediated phosphorylation modulates phase separation of a rhabdovirus phosphoprotein and virus infection
Source: eLife. 2022 Feb 22;11:e74884. doi: 10.7554/eLife.74884 (PMC8887900; doi:10.7554/eLife.74884)
Supplement: Figure 6—source data 1. [file elife-74884-fig6-data1.zip]

Archive with 4 entries (3 files):
- Figure 6-source datas/Figure 6C-source datas.xlsx
- Figure 6-source datas/Figure 6D-source datas.xlsx
- Figure 6-source datas/figure 6-source datas.tif
- Figure 6-source datas/
