# Supplementary material for: Host casein kinase 1-mediated phosphorylation modulates phase separation of a rhabdovirus phosphoprotein and virus infection
Source: eLife. 2022 Feb 22;11:e74884. doi: 10.7554/eLife.74884 (PMC8887900; doi:10.7554/eLife.74884)
Supplement: Figure 6—source data 1. [file elife-74884-fig6-data1.zip › Figure 6-source datas/Figure 6C-source datas.xlsx]

## Sheet: Sheet1
	Variable	Repeats
		1	2	3	Mean	SEM
	GFP-PWT	1	1	1	1	0
	GFP-PS5A	2.65027	2.60369	1.9168	2.39026	0.410684
	GFP-PS5D	0.54322	0.59243	0.336341	0.490664	0.135893
	t-test	Summary	Adjusted P Value
	GFP-PWT vs. GFP-PS5A	**	0.0042
	GFP-PWT vs. GFP-PS5D	**	0.0029
